# Supplementary material for: A Gypsy element contributes to the nuclear retention and transcriptional regulation of the resident lncRNA in locusts
Source: RNA Biol. 2022 Jan 22;19(1):206–20. doi: 10.1080/15476286.2021.2024032 (PMC8786324; doi:10.1080/15476286.2021.2024032)
Supplement: Supplemental Material [file KRNB_A_2024032_SM3081.zip]

Archive with 3 entries (2 files):
- supplementary/
- supplementary/Supplementary Figure S2.tif
- supplementary/Supporting information Gypsy-PAHAL-RNA biology-R.docx
